# Supplementary material for: CAM evolution is associated with gene family expansion in an explosive bromeliad radiation
Source: Plant Cell. 2024 Apr 30;36(10):4109–31. doi: 10.1093/plcell/koae130 (PMC11449062; doi:10.1093/plcell/koae130)
Supplement: koae130_Supplementary_Data [file koae130_supplementary_data.zip]

Archive with 5 entries (5 files):
- Author_Revisions_Checklist.pdf
- SupplementaryDataSetS1.xlsx
- SupplementaryDataSetS2.xlsx
- Supplementary_material.pdf
- tpc.01080.2023-s06.pdf
