# Supplementary material for: CAM evolution is associated with gene family expansion in an explosive bromeliad radiation
Source: Plant Cell. 2024 Apr 30;36(10):4109–31. doi: 10.1093/plcell/koae130 (PMC11449062; doi:10.1093/plcell/koae130)
Supplement: koae130_Supplementary_Data [file koae130_supplementary_data.zip › SupplementaryDataSetS1.xlsx]

## Sheet: Tabelle6
Supplementary Data. Groot Crego et al. (2024). CAM evolution in a bromeliad radiation. Plant Cell.
Supplementary Data Set S1. Metabolomic Compound Abundances reported as raw area read-outs from MS-Dial, including the level of identification according to the Metabolomics Standards Initiative.
Legend: Each column represents one sampling time point and accession of either T. leiboldiana or T. fasciculata. We sampled six separate accessions/genotypes for each species at six timepoints. Timepoints are marked as hours after turning the lights on (D) or hours after turning the lights off (N). °More than one derivative was detected for these metabolites. The peak areas of all derivatives wer…
Code		LGD9	FDD5	LDD9	FCD5	LFN5	FAD1	FED9	FCD9	FBD1	FFN9	LDN1	LEN9	LCD1	LCN5	LCN1	FCN5	LGD1	LGD5	LED1	FFD1	LED9	LEN1	LDN9	FCN9	LEN5	FAD9	LFN9	FEN1	FAN5	FCN1	LFD9	LAN1	LAN5	LAN9	FBD9	FBD5	FED5	FBN9	FFN5	LDD1	LFD1	LED5	FAD5	FBN5	FFD5	FDN5	FDN9	FCD1
Species		T. leiboldiana	T. fasciculata	T. leiboldiana	T. fasciculata	T. leiboldiana	T. fasciculata	T. fasciculata	T. fasciculata	T. fasciculata	T. fasciculata	T. leiboldiana	T. leiboldiana	T. leiboldiana	T. leiboldiana	T. leiboldiana	T. fasciculata	T. leiboldiana	T. leiboldiana	T. leiboldiana	T. fasciculata	T. leiboldiana	T. leiboldiana	T. leiboldiana	T. fasciculata	T. leiboldiana	T. fasciculata	T. leiboldiana	T. fasciculata	T. fasciculata	T. fasciculata	T. leiboldiana	T. leiboldiana	T. leiboldiana	T. leiboldiana	T. fasciculata	T. fasciculata	T. fasciculata	T. fasciculata	T. fasciculata	T. leiboldiana	T. leiboldiana	T. leiboldiana	T. fasciculata	T. fasciculata	T. fasciculata	T. fasciculata	T. fasciculata	T. fasciculata
Individual		G	D	D	C	F	A	E	C	B	F	D	E	C	C	C	C	G	G	E	F	E	E	D	C	E	A	F	E	A	C	F	A	A	A	B	B	E	B	F	D	F	E	A	B	F	D	D	C
Timepoint		D9	D5	D9	D5	N5	D1	D9	D9	D1	N9	N1	N9	D1	N5	N1	N5	D1	D5	D1	D1	D9	N1	N9	N9	N5	D9	N9	N1	N5	N1	D9	N1	N5	N9	D9	D5	D5	N9	N5	D1	D1	D5	D5	N5	D5	N5	N9	D1
Sample		P01	P02	P03	P04	P05	P06	P07	P08	P09	P10	P11	P12	P13	P14	P15	P16	P17	P18	P19	P20	P21	P22	P23	P24	P25	P26	P27	P28	P29	P30	P31	P32	P33	P34	P35	P36	P37	P38	P39	P40	P41	P42	P43	P44	P45	P46	P47	P48
Compound	MSI level of identification	Abundances
Glycerol-3-phosphat3	2	69	65.4	64.2	69.8	92.4	120	155	102	59.7	101	58.1	125	109	52.2	163	99.9	221	86.2	79.2	103	55.9	232	66.3	109	42.3	79.8	170	67.1	110	84.1	156	71.9	98.6	113	156	86.6	39.1	184	95.9	54.6	62	55.8	208	107	103	82.4	122	79.9
2-Oxoglutaric acid°	1	15151	9039.6	2819.2	11712	8438	1801.4	1233.7	5162.2	1574	25760.4	1695.9	96277	102180	235900	431030	27980	100000	37700	6820	7640	2235	110600	21360	2078.1	21260	8199.6	5600	124093	9529	1793	26380	8890	3440	31270	127069	10417	18222.3	22972.8	11180.6	3057.5	5142	47250	16051	11170.7	3180.9	2601.9	10247.3	685.4
Alanine	1	412000	332000	126000	470000	378000	825000	322000	914000	262000	1330000	199000	499000	194000	2300000	740000	1290000	1540000	328000	432000	3860000	126000	860000	1250000	447000	721000	591000	576000	307000	1820000	1330000	301000	587000	471000	287000	164000	1330000	428000	468000	1290000	263000	1310000	61600	478000	887000	895000	536000	607000	723000
Asparagine°	1	482000	2194000	98030	8897000	1826000	2310700	20361000	9070000	564300	17559000	319210	109450	3128000	61490000	13869000	21603000	313100	691500	195359	49280000	435100	1480100	935800	21300000	773100	1385600	1082100	12772000	17190000	7695000	578800	691400	53981	225350	6263000	4898000	1429800	8103000	21334000	277700	3043000	98490	12911000	13938000	8030000	2713600	7035000	16911000
Aspartic acid°	1	1364000	819000	228690	2418600	928100	845900	1009900	5147000	363420	5419000	127070	154550	1157100	3992000	1771000	10705000	2880000	1272700	989000	8270000	382400	1576000	4776000	2366600	772100	758300	1731000	1939600	5282000	6720000	1610000	1739000	1137600	882200	2328000	3027800	713200	2143400	3450900	755100	3399000	378200	2602600	2988100	1240700	1305700	2217100	2437000
Citric acid	1	14200000	18900000	6240000	21000000	8390000	16100000	55000000	29300000	8640000	28500000	2660000	1680000	6140000	7420000	4860000	113000000	39300000	49800000	20600000	12600000	2050000	4290000	31400000	30500000	1480000	18200000	11000000	25900000	33700000	24400000	6530000	18400000	17000000	7770000	42000000	43800000	44000000	57500000	40600000	10600000	34700000	892000	19900000	59000000	14200000	33400000	14400000	37300000
Fructose°	1	4310000	9230000	33200000	248000000	3760000	187900000	183100000	217300000	65800000	98900000	19110000	5330000	2800000	12320000	4730000	578000000	33700000	10950000	8320000	338000000	2299000	19170000	39500000	36400000	3840000	171300000	6010000	90800000	213900000	126900000	1740000	4710000	2619000	2564000	42700000	49800000	83700000	135400000	54600000	58300000	20440000	6650000	148300000	205000000	408000000	122300000	67100000	111700000
Fructose-1,6-bisphosphate°	2	32420	5690	8758	11080	18891	7706	52500	11540	2115.1	21320	3033.4	2876.4	4100	16100	10203	58900	79700	28980	18060	38350	1253.8	132200	11062.3	9980	9270	4210.1	18078.3	30280	25380	13030	18485	7859.9	7286.5	5097.2	5128	12160	7536	11032	8350	7570	17470	1277	7970	59300	31000	23700	12520	25750
Fumaric acid	1	5240	1700	1320	3440	2090	1590	6960	3920	492	8340	1100	1460	2830	3660	2380	57500	21800	15400	5750	3740	1550	6110	16100	1780	1710	2600	2360	3720	7420	8950	2880	4940	2570	1790	7960	38600	21600	11100	3360	2040	4590	1080	2270	4110	2460	4560	2210	3530
Galactinol	1	289000	23300	353000	82800	97600	41100	49000	189000	10600	99200	10700	30100	12700	251000	35900	493000	286000	260000	121000	129000	21800	358000	168000	110000	179000	33100	196000	325000	144000	135000	99700	20700	7880	48500	59200	199000	105000	59800	22500	312000	16900	41500	12500	25800	150000	104000	25400	36200
Galactose°	1	225300	712600	1148300	2003500	149240	10564000	4749000	7724000	4266900	987000	566000	65560	227480	179690	530770	260400000	336912	187642	221850	6845500	170580	139800	657000	4060000	533000	3555200	63620	438000	90260000	2747000	119600	47304	81876	59331	1818900	3312000	1924300	111650000	1103600	3185000	58400	115937	1103900	52500000	259000000	3096800	1575600	1196400
Gluconic acid	1	241000000	7140000	2780000	6840000	17500000	8700000	13000000	11400000	9610000	10400000	9850000	386000000	476000000	4400000000	602000000	73200000	1390000000	2460000000	971000000	41600000	1260000000	8420000000	208000000	3630000	2260000000	28500000	62200000	10300000	21700000	20800000	6840000	546000000	358000000	355000000	24800000	42600000	30100000	53400000	12400000	8870000	607000000	3230000000	103000000	84500000	96800000	97700000	37800000	29800000
Glucose°	1	1407000	20780000	20210000	75000000	1254000	73000000	40310000	52540000	38790000	56020000	10280000	1645000	5074000	6564000	6134000	203300000	10690000	3702000	2168000	94400000	503900	6602000	16400000	10220000	1245500	57850000	1685000	22630000	78700000	36180000	500300	1600000	887900	787000	39340000	46490000	23930000	99200000	30090000	43610000	5530000	2175000	53020000	139100000	131300000	87700000	58270000	32350000
Glucose-6-phosphate	2	63.3	176	31.6	172	73.4	234	186	34	111	146	73.7	23.7	193	357	196	959	383	6670	391	260	45.5	126	162	80.5	134	28.1	89.8	22.8	138	85	116	55.3	76.6	93.8	181	76.2	79.8	143	77.2	183	94.8	87.3	166	94.5	201	299	176	62.6
Glutamic acid°	1	2827000	620900	843500	728000	3555000	929500	660900	1069200	292000	1215200	318400	567600	843700	10091000	2638000	3298000	3763000	4631000	836000	1873000	458200	4454000	2761000	530500	1811000	854700	2510000	212100	2161000	1132100	1746000	3337000	896000	2359000	660400	1313000	1089000	1657000	1172700	1498000	1641000	1136000	1049300	1239600	1077800	1298300	1022900	1227400
Glutamine°	1	16370.4	26840	4719	117019	24093.4	38441	153144	231040	21493	358035	8333	3280.7	25901	550086	177098	579000	28054.2	22669.5	10049.3	705070	6550.1	31645.8	147057	90278.7	17068.6	51519	21122.5	211057	225015	367123	31243.4	7970.4	9470.7	4509.7	54520.4	276050	43534.1	257097	226069	5067.1	204061	5176	98233.1	497139	102093	33133.1	72811.3	507138
Glyceric acid-3-phosphate	2	689000	183000	22900	88	4000	676	117	261	58100	158	16200	134	696	2760	83.4	279	1940000	2210000	1200000	193	6330	281000	667000	112	29800	357000	3240	56.6	113	296	1480	1470	637000	259000	106	87.1	1680000	150	159	17700	219000	12200	170	82.7	179	82300	42.5	149
Glycine°	1	57366	127339	15404	160268	69050	155540	325156	383830	56280	761000	348900	289000	85030	776600	252330	741457	252292	165419	104210	728030	31860	259470	462250	283367	145370	195400	160450	414210	731800	405283	79600	171470	42790	40380	192200	994000	91141	196164	353225	31130	192319	23400	260800	351184	274310	227236	286193	162557
Peak 2	4	51700	568000	12600	2550000	358000	749000	6630000	2880000	199000	7560000	61800	14800	1210000	15000000	4990000	11100000	21200	148000	54100	31700000	158000	598000	466000	25400000	457000	1370000	743000	14300000	15300000	7450000	490000	506000	38000	202000	8470000	5350000	179000	1290000	3690000	17000	423000	4590	2850000	4500000	2280000	1000000	2420000	5710000
Isoleucine	1	1180	26200	2570	1690	237	1010	3080	80000	17900	97000	2310	2370	6730	517	644	97100	1260	2130	35100	35200	1730	274	847	2030	2240	67800	126	1620	141000	121000	32500	59300	1350	1570	1980	107000	1560	58900	138000	1420	75500	13100	65100	72300	60200	4000	71500	1840
Glyceric acid°	2	7.22	10.5	29.2	22.4	23.1	11.1	23.7	29.9	13.5	38.5	31.5	11.2	21.3	19.1	15.1	10.8	53.9	46.5	22.1	37.1	18.4	13.1	43.8	82.6	11.1	22.8	22.5	18.5	12.4	25.4	19.5	7.98	9.43	30.4	30.9	9.16	11.7	8.74	15	13.5	18.4	19.4	15.1	12.4	29.4	35.4	18.6	35
Lactic Acid	1	529000	447000	917000	300000	420000	351000	389000	601000	318000	552000	331000	740000	650000	565000	540000	739000	926000	641000	418000	522000	360000	792000	1450000	749000	522000	458000	619000	348000	1500000	389000	567000	532000	398000	630000	279000	468000	459000	332000	252000	613000	579000	336000	635000	297000	289000	417000	436000	325000
Leucine°	1	7375	103222	5460	40018	17914	92033	76343	168313	14044	291363	4999	987	1126	342489	81472	151707	43074	44132	20169	736555	7368	7411	21532	61055	7580	28511	9746	2541	226455	118463	19192	178167	7805	6089	26048	161289	9701	37404	190166	3717	39493	13839	80999	92299	74571	51008	103234	40200
Lysine	1	5930	31100	3160	28800	9810	57900	16500	140000	13200	81300	2250	5550	23300	185000	30800	338000	260000	14800	11700	88200	8340	41100	17700	20200	8460	41500	11000	16700	105000	281000	8870	40500	7830	8700	17000	170000	7100	110000	59400	11500	54300	5540	38400	214000	33500	28500	67900	188000
Malic acid	1	3050000	6860000	902000	10900000	1580000	13500000	2230000	16200000	4430000	16300000	2390000	1070000	4310000	3080000	2950000	37000000	16900000	9810000	5730000	4670000	1020000	3020000	22300000	3940000	1450000	13700000	2080000	1530000	22200000	17700000	1230000	3000000	2560000	839000	8880000	19500000	21400000	30700000	14000000	2120000	7930000	558000	16400000	14600000	2910000	8680000	13600000	8930000
Maltose°	1	24440	37300	4670	58550	9220	43040	160600	17280	9450	42700	2915	56460	1414630	3106900	1485880	115100	83000	37700	128100	123400	17563	246200	3870	42290	79720	45060	10436	70900	51300	22700	2147	19480	6370	7960	13010	27910	13575	21340	43500	52770	6120	3613	54730	409900	144800	59200	79900	67300
Melibiose°	1	27300	18675	14800	18810	21440	46720	672000	17388	15587	160200	4942	7190	7676	331100	93760	152800	51600	25040	9220	465100	4150	73100	35740	17422	28420	34648.3	22200	378000	158500	16255	17040	15560	4660	20800	20779	79788	14076	44767	63010	31000	26620	8750	33780	146240	299200	71140	35193	12018
Methionine°	1	207.7	324	301.3	407	386	634.6	328	453.8	251.4	358	278.5	5699	124.1	162.5	319	259	284	321.9	23734	307.3	447	734	674	291	473	497.3	342.3	196.4	301	425	268.7	268	344.1	508	294.9	353.5	8716	260	266	241.4	183.3	277.1	303	385.5	376.6	300.9	463	255.2
myo-Inositol	1	7910000	15700000	6700000	26000000	1810000	36500000	76500000	34700000	5840000	40500000	1420000	4210000	926000	6960000	2660000	92400000	18300000	12700000	3720000	81900000	3790000	29500000	6280000	8750000	11900000	31900000	1790000	48000000	48800000	31200000	1250000	5260000	2040000	4890000	5040000	4290000	18100000	11100000	23500000	11400000	1040000	6550000	26300000	16500000	91300000	64600000	56400000	19100000
Peak 3	4	572000	396000	359000	185000	782000	274000	366000	218000	101000	326000	306000	285000	62300	373000	166000	437000	873000	406000	41600	453000	135000	348000	3480000	146000	213000	253000	862000	355000	856000	323000	544000	251000	113000	173000	193000	239000	55800	413000	414000	305000	1590000	138000	451000	250000	329000	214000	199000	132000
Ornithine°	1	398400	354000	114100	355000	185500	1176200	223001210	933000	159800	374000	76780	47340	78000	337500	123400	1873000	761000	621000	167900	780700	125760	373000	746000	1407000	134580	1403300	554500	91553000	2801000	1040000	88900	560500	155500	293300	426000	524000	422000	553000	508000	238000	370000	42730	930000	716000	1200600	1665000	6206600	575000
Oxaloacetate	1	236	132	202	346	292	160	351	335	460	302	289	203	209	208	389	317	127	469	341	208	417	870	184	436	473	161	103	198	401	526	185	215	329	108	273	296	278	202	103	230	112	137	185	363	112	49.6	149	237
Pantothenic acid	2	1840	150	279	365	251	333	172	1080	386	1130	176	1570	1160	15400	1640	2690	314	6970	6710	812	2380	441	217	206	10400	397	458	178	768	805	114	1730	1910	383	469	3180	2120	3350	1030	459	1340	9440	508	2980	660	196	628	135
Phenylalanine°	1	114730	259300	7290	857040	124460	431140	1592370	869750	25810	1578100	9792	34800	123240	4110379	840470	2818600	62920	105630	85690	2991300	106000	110410	43990	1391430	99510	289690	84120	954170	1870400	701040	42450	1000500	60730	98370	604950	656370	128100	622530	1569120	13870	453500	15690	990420	1480480	729480	375070	638350	1434130
Proline°	1	78870	190711	23789	522050	308960	320440	468462	809100	95014	610200	31192	43646	78224	1765670	570064	1646900	320240	262340	99700	1155581	36175	286370	401880	906000	195480	307490	398380	388600	875600	727300	123250	384640	61690	139770	255533	988700	52385	256950	532600	22946	303940	16028	343040	686800	2691200	2624900	913200	1227300
Putrescine°	1	337130	254186	92831	238257	154107	1090197	223558000	719056	128093	194118	67624	38360.5	55108	305002	106097	929263	503140	272160	64405	700055	118087	356189	473226	1.17007e+06	127144	1310101	506167	91400204	2480026	883142	67969	477124	79659	267139	147118	217211	127148	118098	231074	197109	142028	38823.9	828044	268068	1140520	1460117	6140109	331082
Pyruvic acid	1	64.4	158	20.6	70.6	71.3	69.6	73.4	40.7	58.2	42.4	93.1	130	67.6	57.4	105	21.3	46200	14600	12500	111	43	33300	9990	52.9	97.7	68.1	53.9	30.3	58.7	43.3	105	105	65.1	47.4	28	62.7	30	57.8	59.3	51	53.9	83	50.7	58.1	100	74.5	34.8	50.3
Raffinose	1	28800	5990	92400	18700	13200	6940	5840	25200	15700	12000	548	2610	345	1090	5830	123000	53300	6950	4010	19200	926	30100	9490	14300	7950	6040	8070	4670	24800	17000	6330	3780	1010	33900	88900	398000	11900	112000	53500	99400	1860	4220	2810	113000	9230	7990	4900	14500
Serine°	1	278300	412000	40020	872400	566000	675800	570000	1856600	424700	1988200	97560	240800	954100	8691000	3329000	3444100	1577000	944300	1017000	3440600	181500	2723000	3140000	1050300	1621000	583400	685000	541800	1754600	1828600	279500	1501300	384400	284500	565500	2453000	488200	1192900	1683800	244700	1826000	51670	632000	1746000	863900	513200	689200	1178200
Spermidine°	1	1799.4	2075.2	2613.8	1732.7	1748	3933	2991	1296	1389.5	518.4	1382.1	466	2385.1	4248	2236.4	2264.6	470.9	766.2	312	513.9	229.8	335.6	4447.8	339.3	285.5	3018	2856.2	2610.4	6357.9	757	1584	280.4	256.5	841.3	911	1845.1	3094.9	3439.1	413.2	2012.8	2435.1	181.9	3419.4	2637.4	419.3	491.5	2105.3	2381.2
Succinic acid	1	99200	57400	78600	50600	135000	53900	58000	75300	33900	62400	61900	163000	83600	212000	137000	134000	1220000	512000	202000	55400	43000	643000	242000	40200	141000	63700	296000	43000	95000	81600	97900	153000	356000	213000	45400	91100	38100	70300	54400	70500	247000	110000	57300	137000	77800	96200	67500	60500
Sucrose	1	52300000	8020000	23200000	11900000	44100000	14200000	42500000	22400000	8510000	32800000	5510000	8140000	9120000	78500000	23400000	76300000	108000000	70000000	7720000	51300000	7330000	76700000	36700000	17500000	20200000	14800000	56800000	20700000	36000000	26700000	48700000	17400000	17200000	22200000	17800000	22900000	11600000	38600000	17200000	28600000	50900000	12000000	10700000	63900000	35300000	25300000	11200000	9920000
Peak 1	4	39.2	19.6	20	28.5	34.4	36.6	16.8	33.3	32.1	29.8	62.1	45.7	19.9	11.5	24.7	21	79.2	47.1	111	27.7	60.9	21.7	83.3	28.7	34.4	23.8	72.3	25.4	37.1	46.2	16.8	39.4	34	86	23.9	22.3	23.6	48.2	49.8	17.7	52.6	58	18.4	15.6	61.6	9.5	15.1	24.3
Threonic acid	1	364000	112000	65400	65700	246000	193000	125000	108000	42000	142000	161000	60500	11400	138000	91700	447000	1390000	804000	135000	118000	23600	111000	1490000	29700	50000	250000	324000	84200	462000	113000	86900	67600	17200	36500	65400	173000	1120000	238000	200000	101000	715000	20100	212000	179000	312000	363000	128000	84300
Threonine°	1	60000	70600	11780	82200	76200	88300	142900	268200	33311	334800	10927	33070	23910	484700	145100	413100	169500	116500	42400	449200	32300	156200	193200	174600	104300	97700	106700	152800	374400	276800	60400	232900	46600	53200	66800	274600	72800	153800	245400	25750	147700	19350	124900	233900	86300	90700	127500	103800
Trehalose	1	1810	985	730	444	2310	133	2060	892	713	955	340	581	538	1050	1100	1070	2840	881	351	13900	35.6	576	650	967	420	243	1100	406	345	492	1210	435	824	1400	391	502	163	276	624	211	197	273	386	29600	532	588	267	201
Tryptophan	1	7800	2940	55300	2630	10800	4230	3450	13200	1830	10000	2400	4050	3830	138000	49800	5340	2960	2820	3580	9870	5760	1610	6250	40900	5530	3150	17100	1180	6980	2000	7910	20000	966	724	26200	5170	477	18500	45800	114000	115000	2030	3430	33200	312	147	305	10000
Tyrosine	1	33300	74000	7920	301000	31600	533000	38000	273000	49900	418000	6630	10100	6330	200000	42700	696000	49900	32000	52200	619000	14700	42000	63900	143000	25900	326000	33400	26300	940000	201000	18700	286000	82000	38000	194000	268000	110000	429000	510000	17900	191000	8450	298000	590000	259000	146000	182000	182000
Valine°	1	770	559900	17764	550100	87600	610000	589770	1560000	264400	2169000	30484	50502	42108	1266000	364585	1934000	192800	155382	184800	2454000	32764	176700	126634	762000	163800	546000	98667.8	372120	1627000	1312000	86900	992000	76929	47530	233293	1718000	229400	720000	1731000	26392	468000	19459	698000	1531000	766000	556000	990000	732000
PE (IS)	1	22100000	14000000	10800000	17300000	16100000	18900000	26500000	26700000	17100000	22300000	20200000	9930000	15500000	51600000	20700000	175000000	64600000	49400000	49800000	30400000	14300000	57600000	62200000	14200000	23600000	29600000	21500000	19100000	38900000	22600000	20100000	23700000	20800000	20700000	24100000	30300000	23500000	28100000	19400000	23100000	47800000	18700000	22800000	20200000	24600000	30500000	26000000	27600000
PGP (IS)	1	953000	588000	449000	751000	661000	765000	1180000	1080000	788000	1060000	960000	379000	610000	2770000	911000	9740000	2670000	2280000	2520000	1380000	595000	2480000	2390000	523000	975000	1260000	847000	794000	1570000	906000	830000	923000	852000	789000	917000	1060000	951000	1270000	838000	994000	2440000	967000	1100000	1290000	1840000	1990000	1360000	1610000
[truncated: 24 more columns]
