# Supplementary material for: CAM evolution is associated with gene family expansion in an explosive bromeliad radiation
Source: Plant Cell. 2024 Apr 30;36(10):4109–31. doi: 10.1093/plcell/koae130 (PMC11449062; doi:10.1093/plcell/koae130)
Supplement: koae130_Supplementary_Data [file koae130_supplementary_data.zip › SupplementaryDataSetS2.xlsx]

## Sheet: Sheet1
Supplementary Data. Groot Crego et al. (2024). CAM evolution in a bromeliad radiation. Plant Cell.
Supplementary Data Set 2. Description and detailed results of statistical tests.
Legend: For each statistical test performed in our study, we report here the number of observations, test type, question we attempted to address with the test, test statistic, p-value and degrees of freedom when applicable. For tests based on contingency tables, we report the total number of observations, not each category in the table. Tests excluded are GO term enrichment tests and Likelihood-R…
1. METABOLOMICS
Nr. Observations	Test type	Test statistic	p-value	Test question	Additional information:
6	Mann-Whitney U	W = 34	0.008658	Test: Are malate accumulations significantly different between species?
2. TE, GC,GENE SPATIAL CONTENT
Tests of within-species correlations of TE, GC and gene content
Nr. Observations	Test type	Test statistic	p-value	Test question	Additional information:
614	Shapiro-Wilk	W = 0.82394	p-value < 2.2e-16	Test: Are per-window gene counts normally distributed in T. fasciculata?
614	Shapiro-Wilk	W = 0.90161	p-value < 2.2e-16	Test: Is per-window TE content normally distributed in T. fasciculata?
614	Shapiro-Wilk	W = 0.74147	p-value < 2.2e-16	Test: Is per-window CC content normally distributed in T. fasciculata?
614	Kendall's rank correlation tau	z = -28.926	p-value < 2.2e-16	Test: Are per-window gene counts correlated with TE content in T. fasciculata?
614	Kendall's rank correlation tau	z = -25.059	p-value < 2.2e-16	Test: Are per-window gene counts correlated with GC content in T. fasciculata?
614	Kendall's rank correlation tau	z = 29.394	p-value < 2.2e-16	Test: Is per-window GC content correlated with TE content in T. fasciculata?
920	Shapiro-Wilk	W = 0.69691	p-value < 2.2e-16	Test: Are per-window gene counts normally distributed in T. leiboldiana?
920	Shapiro-Wilk	W = 0.80112	p-value < 2.2e-16	Test: Is per-window TE content normally distributed in T. leiboldiana?
920	Shapiro-Wilk	W = 0.74204	p-value < 2.2e-16	Test: Is per-window CC content normally distributed in T. leiboldiana?
920	Kendall's rank correlation tau	z = -36.616	p-value < 2.2e-16	Test: Are per-window gene counts correlated with TE content in T. leiboldiana?
920	Kendall's rank correlation tau	z = -31.531	p-value < 2.2e-16	Test: Are per-window gene counts correlated with GC content in T. leiboldiana?
920	Kendall's rank correlation tau	z = 35.313	p-value < 2.2e-16	Test: Is per-window GC content correlated with TE content in T. leiboldiana?
Tests comparing repetitive - to -exon ratios between species
Nr. Observations	Test type	Test statistic	p-value	Test question	Additional information:
25	Shapiro-Wilk	W = 0.974	0.745	Test: Are per-scaffold repetitive-to-exonic content ratios normally distributed in T. fasciculata?
26	Shapiro-Wilk	W = 0.953	0.278	Test: Are per-scaffold repetitive-to-exonic content ratios normally distributed in T. leiboldiana?
25.26	Levene's Test	W = 32.5	0.000000678	Test: Are variances of repetitive-to-exonic content equal between species?	df1 = 1; df2 = 49
25.26	Welch's t-test	t = –4	0.000433	Test: Is the repetitive-to-exonic content ratio per scaffold significantly different between species?	df = 27.6
3. GENE FAMILY EVOLUTION
Nr. Observations	Test type	Test statistic	p-value	Test question	Additional information:
2.061	Mann-Whitney U	W = 2410695	8.75E-13	Test: Are per-orthogroup gene counts in T.fasciculata different from those in T. leiboldiana?
4. ENRICHMENT OF CIRCADIAN CLOCK RELATED CIS ELEMENTS IN DE GENES
Nr. Observations (DE; non-DE)	Test type	Test statistic	p-value	Test question	Additional information:
798; 24,573	Mann-Whitney U	W = 0.085	0.741	Does the MOE element occur at higher frequency in DE genes in T. fasciculata?
798; 24,573	Mann-Whitney U	W = -1.593	0.231	Does the EE element occur at higher frequency in DE genes in T. fasciculata?
798; 24,573	Mann-Whitney U	W = -1.665	0.0623	Does the CBS element occur at higher frequency in DE genes in T. fasciculata?
798; 24,573	Mann-Whitney U	W = -0.305	0.521	Does the GBOX element occur at higher frequency in DE genes in T. fasciculata?
720; 19,727	Mann-Whitney U	W = 0.205	0.8375	Does the MOE element occur at higher frequency in DE genes in T. leiboldiana?
720; 19,727	Mann-Whitney U	W = -1.429	0.1529	Does the EE element occur at higher frequency in DE genes in T. leiboldiana?
720; 19,727	Mann-Whitney U	W = -1.239	0.2154	Does the CBS element occur at higher frequency in DE genes in T. leiboldiana?
720; 19,727	Mann-Whitney U	W = 0.0105	0.9916	Does the GBOX element occur at higher frequency in DE genes in T. leiboldiana?
79	Mann-Whitney U	W = 0.0594	0.9526	MOE, Cluster 1
79	Mann-Whitney U	W = -0.3286	0.7425	EE, Cluster 1
79	Mann-Whitney U	W = -0.5759	0.5647	CBS, Cluster 1
79	Mann-Whitney U	W = -2.7933	0.0052	GBOX, Cluster 1
111	Mann-Whitney U	W = -0.0444	0.9646	MOE, Cluster 2
111	Mann-Whitney U	W = -0.4261	0.6700	EE, Cluster 2
111	Mann-Whitney U	W = 0.4330	0.6650	CBS, Cluster 2
111	Mann-Whitney U	W = 0.6873	0.4919	GBOX, Cluster 2
33	Mann-Whitney U	W = 0.1871	0.8516	MOE, Cluster 3
33	Mann-Whitney U	W = -2.6874	0.0072	EE, Cluster 3
33	Mann-Whitney U	W = -1.6930	0.0906	CBS, Cluster 3
33	Mann-Whitney U	W = 0.1827	0.8550	GBOX, Cluster 3
91	Mann-Whitney U	W = -1.0790	0.2806	MOE, Cluster 4
91	Mann-Whitney U	W = -0.1315	0.8954	EE, Cluster 4
91	Mann-Whitney U	W = -1.2661	0.2055	CBS, Cluster 4
91	Mann-Whitney U	W = 0.0352	0.9719	GBOX, Cluster 4
193	Mann-Whitney U	W = 0.7398	0.4594	MOE, Cluster 5
193	Mann-Whitney U	W = -1.5779	0.1148	EE, Cluster 5
193	Mann-Whitney U	W = -1.7591	0.0786	CBS, Cluster 5
193	Mann-Whitney U	W = -0.5459	0.5852	GBOX, Cluster 5
122	Mann-Whitney U	W = -0.2331	0.8157	MOE, Cluster 6
122	Mann-Whitney U	W = 0.2859	0.7750	EE, Cluster 6
122	Mann-Whitney U	W = 1.4600	0.1443	CBS, Cluster 6
122	Mann-Whitney U	W = 0.8731	0.3826	GBOX, Cluster 6
169	Mann-Whitney U	W = 0.3779	0.7055	MOE, Cluster 7
169	Mann-Whitney U	W = 0.8190	0.4128	EE, Cluster 7
169	Mann-Whitney U	W = -1.770	0.0768	CBS, Cluster 7
169	Mann-Whitney U	W = -0.2985	0.7653	GBOX, Cluster 7
5. SPATIAL DISTRIBUTION OF DE GENES
Nr. Observations	Test type	Test statistic	p-value	Test question	Additional information:
25	Shapiro-Wilk	W = 0.98034	0.8917	Test: Are per-scaffold DE counts normally distributed in T. fasciculata?
26	Shapiro-Wilk	W = 0.90213	0.01748	Test: Are per-scaffold DE counts normally distributed in T. leiboldiana?
25	Kendall's rank correlation tau	z = 2.5478	0.01084	Test: Are per-scaffold DE counts correlated with scaffolds size in T. fasciculata?
26	Kendall's rank correlation tau	z = 3.2054	0.001349	Test: Are per-scaffold DE counts correlated with scaffolds size in T. leiboldiana?
6. ENRICHMENT OF MULTICOPY GENE FAMILIES IN DE AND CAM DE GENES
Nr. Observations (DE; non-DE)	Test type	Test statistic	p-value	Test question	Additional information:
689; 16,147	Pearson's Chi-squared test	X = 163.42	p-value < 2.2e-16	Are single-copy gene families enriched among DE gene families compared to non-DE gene families?	df = 1	With T. fasciculata as reference genome
689; 16,147	Pearson's Chi-squared test	X = 187.79	p-value < 2.2e-16	Are multi-copy gene families expanded in T. fasciculata enriched among DE gene families compared to non-DE gene families?	df = 1	With T. fasciculata as reference genome
689; 16,147	Pearson's Chi-squared test	X = 0.24611	0.6198	Are multi-copy gene families expanded in T. leiboldiana enriched among DE gene families compared to non-DE gene families?	df = 1	With T. fasciculata as reference genome
689; 16,147	Pearson's Chi-squared test	X = 42.035	8.97E-08	Are non-expanded multi-copy gene families enriched among DE gene families compared to non-DE gene families?	df = 1	With T. fasciculata as reference genome
653; 16,147	Pearson's Chi-squared test	X = 83.116	p-value < 2.2e-16	Are single-copy gene families enriched among DE gene families compared to non-DE gene families?	df = 1	With T. leiboldiana as reference genome
653; 16,147	Pearson's Chi-squared test	X = 4.6274	0.03146	Are multi-copy gene families expanded in T. fasciculata enriched among DE gene families compared to non-DE gene families?	df = 1	With T. leiboldiana as reference genome
653; 16,147	Pearson's Chi-squared test	X = 28.484	9.45E-05	Are multi-copy gene families expanded in T. leiboldiana enriched among DE gene families compared to non-DE gene families?	df = 1	With T. leiboldiana as reference genome
653; 16,147	Pearson's Chi-squared test	X = 67.78	p-value < 2.2e-16	Are non-expanded multi-copy gene families enriched among DE gene families compared to non-DE gene families?	df = 1	With T. leiboldiana as reference genome
63; 16,147	Fisher's Exact Test	NaN	6.81E-02	Are single-copy gene families enriched among CAM DE gene families compared to non-CAM DE gene families?		With T. fasciculata as reference genome
63; 16,147	Fisher's Exact Test	NaN	0.002712	Are multi-copy gene families expanded in T. fasciculata enriched among CAM DE gene families compared to non-CAM DE gene families?		With T. fasciculata as reference genome
63; 16,147	Fisher's Exact Test	NaN	0.7294	Are multi-copy gene families expanded in T. leiboldiana enriched among CAM DE gene families compared to non-CAM DE gene families?		With T. fasciculata as reference genome
63; 16,147	Fisher's Exact Test	NaN	0.0003113	Are non-expanded multi-copy gene families enriched among CAM DE gene families compared to non-CAM DE gene families?		With T. fasciculata as reference genome
57; 16,147	Fisher's Exact Test	NaN	0.1599	Are single-copy gene families enriched among CAM DE gene families compared to non-CAM DE gene families?		With T. leiboldiana as reference genome
57; 16,147	Fisher's Exact Test	NaN	0.7716	Are multi-copy gene families expanded in T. fasciculata enriched among CAM DE gene families compared to non-CAM DE gene families?		With T. leiboldiana as reference genome
57; 16,147	Fisher's Exact Test	NaN	0.7242	Are multi-copy gene families expanded in T. leiboldiana enriched among CAM DE gene families compared to non-CAM DE gene families?		With T. leiboldiana as reference genome
57; 16,147	Fisher's Exact Test	NaN	0.0007531	Are non-expanded multi-copy gene families enriched among CAM DE gene families compared to non-CAM DE gene families?		With T. leiboldiana as reference genome
7. ENRICHMENT OF MULTICOPY GENE FAMILIES IN TRANSCRIPTION FACTOR GENE FAMILIES
Nr. Observations (TF; non-TF)	Test type	Test statistic	p-value	Test question	Additional information:
1359 ; 18697	Pearson's Chi-squared test	X = 79.754	p-value < 2.2e-16	Are single-copy gene families enriched among TF gene families compared to non-TF gene families?	df = 1
1359 ; 18697	Pearson's Chi-squared test	X = 12.489	0.0004093	Are multi-copy gene families expanded in T. fasciculata enriched among TF gene families compared to non-TF gene families?	df = 1
1359 ; 18697	Pearson's Chi-squared test	X = 3.7045	0.05427	Are multi-copy gene families expanded in T. leiboldiana enriched among TF gene families compared to non-TF gene families?	df = 1
1359 ; 18697	Pearson's Chi-squared test	X = 7.2751	0.006992	Are non-expanded multi-copy gene families enriched among TF gene families compared to non-TF gene families?	df = 1
1359 ; 18697	Pearson's Chi-squared test	X = 23.169	1.48E-06	Are gene families unique to T. fasciculata enriched among TF gene families?	df = 1
1359 ; 18697	Pearson's Chi-squared test	X = 16.679	4.43E-05	Are gene families unique to T. leiboldiana enriched among TF gene families?	df = 1
37	Fisher's Exact Test	NaN	0.4636	Are single-copy gene families enriched among DE TF gene families compared to non-DE TF gene families?		With T. fasciculata as reference genome
37	Fisher's Exact Test	NaN	0.4658	Are multi-copy gene families expanded in T. fasciculata enriched among DE TF gene families compared to non-DE TF gene families?		With T. fasciculata as reference genome
37	Fisher's Exact Test	NaN	1	Are multi-copy gene families expanded in T. leiboldiana enriched among DE TF gene families compared to non-DE TF gene families?		With T. fasciculata as reference genome
37	Fisher's Exact Test	NaN	0.3707	Are non-expanded multi-copy gene families enriched among DE TF gene families compared to non-DE TF gene families?		With T. fasciculata as reference genome
37	Fisher's Exact Test	NaN	0.1321	Are single-copy gene families enriched among DE TF gene families compared to non-DE TF gene families?		With T. leiboldiana as reference genome
37	Fisher's Exact Test	NaN	0.4658	Are multi-copy gene families expanded in T. fasciculata enriched among DE TF gene families compared to non-DE TF gene families?		With T. leiboldiana as reference genome
37	Fisher's Exact Test	NaN	0.1481	Are multi-copy gene families expanded in T. leiboldiana enriched among DE TF gene families compared to non-DE TF gene families?		With T. leiboldiana as reference genome
37	Fisher's Exact Test	NaN	0.3707	Are non-expanded multi-copy gene families enriched among DE TF gene families compared to non-DE TF gene families?		With T. leiboldiana as reference genome
8. INTERSECTION OF TE INSERTIONS AND DE GENES
Test: Are DE genes enriched for genes with a TE insertion? - Chi-square test
Species	T. fasciculata		T. leiboldiana
Gene category	DE genes	CAM DE genes	DE genes	CAM DE genes
Nr. observations (DE; non-DE)	798 ; 25370	68 ; 25370	720 ; 20446	58 ; 20446
All TEs (intronic only)	p = 0.4063	p = 0.1724	p = 0.1057	p = 0.0394
All TEs	p = 0.8110	p = 0.2053	p = 0.1140	p = 0.3675
DNA transposons	p = 0.0618	p =0.9999	p = 0.0027	p = 0.8916
Helitrons	p = 0.3079	p = 0.9999	p = 0.3353	p = 0.3507
LTR-Copia	p = 0.5516	p = 0.7372	p = 0.0760	p = 0.8437
LTR-Gypsy	p = 0.3049	p = 0.1933	p = 0.4871	p = 0.1520
Test: Are TE insertion rates elevated in DE genes compared to non-DE genes? - Mann-Whitney U
Species	T. fasciculata		T. leiboldiana
Gene category	DE genes	CAM genes	DE genes	CAM genes
All TEs (intronic only)	p = 0.0277	p = 0.3590	p = 0.0061	p = 0.1653
All TEs	p = 0.0025	p = 0.4618	p = 0.00011	p = 0.8618
DNA transposons	p = 0.00013	p = 0.9103	p = 2.014E-05	p = 0.3098
Helitrons	p = 0.00063	p = 0.5274	p = 0.0409	p = 0.3152
LTR-Copia	p = 0.8952	p = 0.5147	p = 0.0048	p = 0.6432
LTR-Gypsy	p = 0.1108	p = 0.1661	p = 0.3768	p = 0.1197
